# Supplementary material for: SERS with Flexible β-CD@AuNP/PTFE Substrates for In Situ Detection and Identification of PAH Residues on Fruit and Vegetable Surfaces Combined with Lightweight Network
Source: Foods. 2023 Aug 17;12(16):3096. doi: 10.3390/foods12163096 (PMC10453087; doi:10.3390/foods12163096)
Supplement: Supplementary file 1 [file foods-12-03096-s001.zip]

Archive with 1 entries (1 files):
- foods-2560291-supplementary.pdf
